# Supplementary material for: Empathy and teachers’ fairness behavior: The mediating role of moral obligation and moderating role of social value orientation
Source: PLoS One. 2022 Jun 9;17(6):e0268681. doi: 10.1371/journal.pone.0268681 (PMC9182229; doi:10.1371/journal.pone.0268681)
Supplement: S1 File — (ZIP) [file pone.0268681.s001.zip]

Archive with 1 entries (1 files):
- database.sav
